# Supplementary material for: Understanding plastome evolution in Hemiparasitic Santalales: Complete chloroplast genomes of three species, Dendrotrophe varians, Helixanthera parasitica, and Macrosolen cochinchinensis
Source: PLoS One. 2018 Jul 5;13(7):e0200293. doi: 10.1371/journal.pone.0200293 (PMC6033455; doi:10.1371/journal.pone.0200293)
Supplement: S2 Table — +, gene present and considered functional; -, gene not present or not functional. ψ, pseudogene; †, partial gene sequence including truncation at the LSC/IR or SSC/IR junction. Gray shaded boxes indicate genes in IRs. (XLSX) [file pone.0200293.s003.xlsx]

## Sheet: Gene content 
gene	Viscum minimum	Viscum crassulae	Viscum album	Dendrotrophe varians	Osyris alba	Champereia manillana	Taxillus sutchuenensis	Taxillus chinensis	Helixanthera parasitica	Macrosolen cochinchinensis	Schoepfia jasminodora
accD	+	+	+	+	+	+	+	+	+	+	+
atpA	+	+	+	+	+	+	+	+	+	+	+
atpB	+	+	+	+	+	+	+	+	+	+	+
atpE	+	+	+	+	+	+	+	+	+	+	+
atpF	+	+	+	+	+	+	+	+	+	+	+
atpH	+	+	+	+	+	+	+	+	+	+	+
atpI	+	+	+	+	+	+	+	+	+	+	+
ccsA	+	+	ψ	+	+	+	+	+	+	+	+
cemA	+	+	+	+	+	+	+	+	+	+	+
clpP	+	+	+	+	+	+	+	+	+	+	+
infA	-	-	-	ψ	ψ	-	-	-	-	ψ	+
matK	+	+	ψ	+	+	+	+	+	+	+	+
ndhA	-	-	-	-	†	-	-	-	-	-	†
ndhB	†	†	†	†	ψ	-	-	-	†	†	-
ndhB	†	†	†	†	ψ	-	-	-	†	†	-
ndhC	-	-	-	-	ψ	-	-	-	-	-	-
ndhD	-	-	-	-	ψ	-	-	-	-	-	-
ndhE	-	-	-	-	ψ	-	-	-	-	-	-
ndhF	-	-	-	-	-	-	-	-	-	-	-
ndhG	-	-	-	-	†	-	-	-	-	-	-
ndhH	-	-	-	-	†	-	-	-	-	-	-
ndhI	-	-	-	-	-	-	-	-	-	-	-
ndhJ	-	-	-	-	-	-	-	-	-	-	-
ndhK	-	-	-	-	ψ	-	-	-	-	-	-
petA	+	+	+	+	+	+	+	+	+	+	+
petB	+	+	+	+	+	+	+	+	+	+	+
petD	+	+	+	+	+	+	+	+	+	+	+
petG	+	+	+	+	+	+	+	+	+	+	+
petL	+	+	+	+	+	+	+	+	+	+	+
petN	+	+	-	+	+	+	+	+	+	+	+
psaA	+	+	+	+	+	+	+	+	+	+	+
psaB	+	+	+	+	+	+	+	+	+	+	+
psaC	+	+	+	+	+	+	+	+	+	+	+
psaI	+	+	+	+	+	+	+	+	+	+	+
psaJ	+	+	+	+	+	+	+	+	+	+	+
psbA	+	+	-	+	+	+	+	+	+	+	+
psbB	+	+	+	+	+	+	+	+	+	+	+
psbC	+	+	+	+	+	+	+	+	+	+	+
psbD	+	+	+	+	+	+	+	+	+	+	+
psbE	+	+	+	+	+	+	+	+	+	+	+
psbF	+	+	+	+	+	+	+	+	+	+	+
psbH	+	+	-	+	+	+	+	+	+	+	+
psbI	+	+	+	+	+	+	+	+	+	+	+
psbJ	+	+	+	+	+	+	+	+	+	+	+
psbK	+	+	+	+	+	+	+	+	+	+	+
psbL	+	+	-	+	+	+	+	+	+	+	+
psbM	+	+	+	+	+	+	+	+	+	+	+
psbN	+	+	+	+	+	+	+	+	+	+	+
psbT	+	+	+	+	+	+	+	+	+	+	+
psbZ	+	+	+	+	+	+	+	+	+	+	+
rbcL	+	+	+	+	+	+	+	+	+	+	+
rpl14	+	+	+	+	+	+	+	+	+	+	+
rpl16	+	+	+	+	+	+	ψ	ψ	ψ	+	+
rpl2	+	+	+	+	+	+	+	+	+	+	+
rpl2	+	+	+	+	+	+	†	†	†	†	-
rpl20	+	+	+	+	+	+	+	+	+	+	+
rpl22	+	+	+	+	+	+	+	+	+	+	+
rpl22	+	+	+	-	-	-	-	-	-	-	-
rpl23	+	+	+	+	+	+	+	+	+	+	+
rpl23	+	+	+	+	+	+	+	+	+	+	-
rpl32	+	+	+	+	+	-	-	-	-	-	+
rpl33	-	-	-	+	+	+	+	+	+	+	+
rpl36	+	+	+	+	+	+	+	+	+	-	+
rpoA	+	+	+	+	+	+	+	+	+	+	+
rpoB	+	+	+	+	+	+	+	+	+	+	+
rpoC1	+	+	+	+	+	+	+	+	+	+	+
rpoC2	+	+	+	+	+	+	+	+	+	+	+
rps11	+	+	+	+	+	+	+	+	+	+	+
rps12	+	+	+	+	+	+	+	+	+	+	+
rps12	+	+	+	+	+	+	+	+	+	+	+
rps14	+	+	+	+	+	+	+	+	+	+	+
rps15	+	+	+	+	+	+	-	-	-	-	+
rps16	+	+	+	+	+	+	-	-	-	-	+
rps18	+	+	+	+	+	+	+	+	+	+	+
rps19	+	+	+	+	+	+	+	+	+	+	+
rps19	+	+	+	†	-	†	-	-	-	-	-
rps2	+	+	+	+	+	+	+	+	+	+	+
rps3	+	+	+	+	+	+	+	+	+	+	+
rps4	+	+	+	+	+	+	+	+	+	+	+
rps7	+	+	+	+	+	+	+	+	+	+	+
rps7	+	+	+	+	+	+	+	+	+	+	+
rps8	+	+	+	+	+	+	+	+	+	+	+
rrn16	+	+	+	+	+	+	+	+	+	+	+
rrn16	+	+	+	+	+	+	+	+	+	+	+
rrn23	+	+	+	+	+	+	+	+	+	+	+
rrn23	+	+	+	+	+	+	+	+	+	+	+
rrn4.5	+	+	+	+	+	+	+	+	+	+	+
rrn4.5	+	+	+	+	+	+	+	+	+	+	+
rrn5	+	+	+	+	+	+	+	+	+	+	+
rrn5	+	+	+	+	+	+	+	+	+	+	+
trnA-UGC	+	+	+	+	+	+	-	-	-	-	+
trnA-UGC	+	+	+	+	+	+	-	-	-	-	+
trnC-GCA	+	+	+	+	+	+	+	+	+	+	+
trnD-GUC	+	+	+	+	+	+	+	+	+	+	+
trnE-UUC	+	+	+	+	+	+	+	+	+	+	+
trnF-GAA	+	+	+	+	+	+	+	+	+	+	+
trnfM-CAU	+	+	+	+	+	+	+	+	+	+	+
trnG-GCC	+	+	+	+	+	+	+	+	+	+	+
trnG-UCC	+	-	-	+	+	+	-	-	-	-	+
trnH-GUG	+	+	+	+	+	+	-	-	+	+	+
trnH-GUG	-	-	+	-	-	-	-	-	-	-	+
trnI-GAU	+	+	+	+	+	+	-	-	-	-	+
trnI-GAU	+	+	+	+	+	+	-	-	-	-	+
trnK-UUU	+	+	+	+	+	+	-	-	-	-	+
trnL-CAA	+	+	+	+	+	+	+	+	+	+	ψ
trnL-CAA	+	+	+	+	+	+	+	+	+	+	-
trnL-UAA	+	+	+	+	+	+	-	-	+	+	+
trnL-UAG	+	+	+	+	+	+	+	+	+	+	+
trnM-CAU	+	+	+	+	+	+	+	+	+	+	+
trnM-CAU	+	+	+	+	+	+	+	+	+	+	+
trnM-CAU	+	+	+	+	+	+	+	+	+	+	-
trnN-GUU	+	+	+	+	-	+	+	+	+	+	+
trnN-GUU	+	+	+	+	+	+	+	+	+	+	+
trnP-TGG	+	+	+	+	+	+	+	+	+	+	+
trnQ-UUG	+	+	+	+	+	+	+	+	+	+	+
trnR-ACG	+	+	+	+	-	+	+	+	+	+	+
trnR-ACG	+	+	+	+	+	+	+	+	+	+	+
trnR-UCU	+	+	+	+	+	+	+	+	+	+	+
trnS-GCU	+	+	+	+	+	+	+	+	+	+	+
trnS-GGA	+	+	+	+	+	+	+	+	+	+	+
trnS-UGA	+	+	+	+	+	+	+	+	+	+	+
trnT-GGU	+	+	+	+	+	+	+	+	+	+	+
trnT-UGU	+	+	+	+	+	+	+	+	+	+	+
trnV-GAC	+	+	+	+	+	+	+	+	+	+	+
trnV-GAC	+	+	+	+	+	+	+	+	+	+	+
trnV-UAC	-	-	-	+	+	+	-	-	-	-	-
trnW-CCA	+	+	+	+	+	+	+	+	+	+	+
trnY-GUA	+	+	+	+	+	+	+	+	+	+	+
ycf1	+	+	+	+	+	+	+	+	+	+	+
ycf1	†	†	†	-	-	†	†	†	†	†	†
ycf2	+	+	+	+	+	+	+	+	+	+	+
ycf2	+	+	+	+	+	+	+	+	+	+	-
ycf3	+	+	+	+	+	+	+	+	+	+	+
ycf4	+	+	+	+	+	+	+	+	+	+	+
